# Supplementary material for: Carrageenan–Acyclovir Complex and Its Liposomal Form
Source: Int J Mol Sci. 2026 Apr 9;27(8):3367. doi: 10.3390/ijms27083367 (PMC13115838; doi:10.3390/ijms27083367)
Supplement: Supplementary file 1 [file ijms-27-03367-s001.zip]

Archive with 1 entries (1 files):
- ijms-4200830-supplementary.pdf
